# Supplementary material for: Qualitative and Quantitative Assessments of Apple Quality Using Vis Spectroscopy Combined with Improved Particle-Swarm-Optimized Neural Networks
Source: Foods. 2023 May 15;12(10):1991. doi: 10.3390/foods12101991 (PMC10217276; doi:10.3390/foods12101991)
Supplement: Supplementary file 1 [file foods-12-01991-s001.zip]

Archive with 1 entries (1 files):
- foods-2355456-supplementary.pdf
